# Supplementary material for: Complete Chloroplast Genomes of Saussurea katochaete, Saussurea superba, and Saussurea stella: Genome Structures and Comparative and Phylogenetic Analyses
Source: Genes (Basel). 2023 Oct 26;14(11):2002. doi: 10.3390/genes14112002 (PMC10670953; doi:10.3390/genes14112002)
Supplement: Supplementary file 1 [file genes-14-02002-s001.zip]

Archive with 1 entries (1 files):
- genes-2646117-supplementary.pdf
